# Supplementary material for: Visuo-thermal congruency modulates the sense of body ownership
Source: Commun Biol. 2022 Jul 22;5:731. doi: 10.1038/s42003-022-03673-6 (PMC9307774; doi:10.1038/s42003-022-03673-6)
Supplement: Supplementary file 4 — Supplementary data 1 [file 42003_2022_3673_MOESM4_ESM.xlsx]

## Sheet: Exp 1
	PD				Emb				TMT increasing				TMT decreasing
ID	CW	IW	CC	IC	CW	IW	CC	IC	CW	IW	CC	IC	CW	IW	CC	IC
1	2	3	0	3	2.66667	2.33333	3	0.666667	-2	-2	2	2	-2	-2	2	2
2	4	7	3	2	2.33333	2.33333	2.66667	2.66667	-4	-6	2	4	-6	-4	2	2
3	2	3	1	0	0.666667	0.333333	-0.666667	0.333333	2	2	0	-2	2	0	2	2
4	2	0	4	1	2.66667	1.66667	3	3	-2	-4	0	4	-4	-4	0	6
5	3	3	-4	0	3	2.33333	2.66667	2.66667	-4	0	0	-2	-2	0	-2	0
6	3	0	0	-5	2.66667	2	2.66667	2.66667	-2	-2	2	0	-2	-2	0	0
7	6	-5	0	1	3	2	2.66667	2.66667	-2	-4	0	4	0	-2	2	4
8	-1	0	0	0	3	3	3	3	-2	-4	0	2	-4	2	0	2
9	1	1	8	3	2.66667	-1	1.33333	-1	0	0	2	4	0	-2	0	2
10	4	0	3	5	3	2.66667	3	3	-2	-4	0	0	-2	-6	2	0
11	5	3	2	1	2.66667	2.66667	2.66667	2.66667	0	-4	2	0	-2	-6	4	2
12	2	3	2	-2	1.33333	1	2.33333	1.33333	-2	-6	-2	0	-2	-2	-2	-2
13	-2	-3	10	7	2.33333	1.33333	1.33333	1	-6	-4	0	2	-2	-2	2	4
14	-3	2	2	3	1.33333	0	1	0.666667	0	0	0	0	0	0	-2	2
15	2	0	5	2	2.33333	2	1.33333	2.33333	-2	-2	0	0	-2	-2	0	0
16	-1	0	3	1	2	2.66667	2	2.33333	-2	-2	2	0	-4	0	4	2
17	-1	3	-2	4	2.66667	-0.333333	1	-0.333333	-8	-2	2	0	-2	0	0	0
18	0	0	2	1	0.666667	0	-0.333333	2	-8	0	-2	0	-6	-4	2	0
19	-2	-1	3	0	2	0.666667	1.33333	0.666667	-2	-6	2	2	-2	0	8	4
20	1	0	0	-2	2.66667	2	2.33333	2	2	-6	2	2	-2	-4	0	0
21	2	2	-2	0	2.66667	1.66667	0	0.666667	-2	-2	0	2	-2	0	4	4
22	4	3	0	3	1	-1	1.66667	1	-4	-8	4	4	-2	-2	4	4
23	1	-1	4	2	2.33333	1.33333	2.33333	2.33333	0	0	2	2	0	-2	0	4
24	3	5	2	2	1.33333	1.66667	1.33333	1.33333	-2	-4	2	0	-2	-2	0	2
25	1	3	0	-4	-3	-3	-3	-2.33333	2	0	2	0	0	-2	0	0
26	0	3	2	-5	0	1	1	1.66667	0	-12	0	0	0	-12	2	2
27	1	1	3	2	1.66667	1.66667	1.66667	1	2	0	2	2	2	0	2	0
28	-1	0	2	1	2	2.33333	1	1.33333	0	-2	2	0	-2	-2	0	2
29	3	0	-1	-1	1.33333	2	3	3	-2	-2	0	2	2	0	2	4
30	3	1	2	3	2.66667	1	2	1	0	-2	2	0	0	0	4	0
31	0	-6	6	2	1.33333	2.33333	-0.333333	1	-6	-6	4	2	-4	-2	4	4
32	3	3	3	-3	0	-1	0	0	-4	-2	2	2	-2	0	2	2
33	3	3	3	-3	0.333333	2	1.33333	0	-4	-2	2	2	-2	0	2	2
34	1	2	4	-1	2.33333	-0.333333	1.33333	0.333333	-2	-2	0	0	-2	0	0	2
35	3	-1	1	1	3	3	3	2.33333	-6	-4	0	2	-6	0	2	0
36	0	0	0	-1	1	1.66667	1	0.666667	-10	-6	0	2	-6	-6	0	2
37	1	1	2	2	1.33333	1.33333	2.33333	1.33333	0	0	2	0	-2	0	0	2
38	-1	2	2	0	0.666667	1	0.666667	1	-4	-4	2	0	-4	-2	0	0
39	-4	-4	2	0	1	2.33333	1.33333	1	-2	-2	2	2	-2	-4	-2	0
40	0	1	0	0	2.33333	2.66667	2.66667	2.33333	0	0	0	0	0	-2	0	0

## Sheet: Exp 2
	PD				Emb				TMT increasing				TMT decreasing
ID	CS	CA	IS	IA	CS	CA	IS	IA	CS	CA	IS	IA	CS	CA	IS	IA
1	-0.5	2	1	-0.5	0	2	0.666667	-0.666667	-2	0	2	2	-2	-2	0	2
2	-2	-4	-1	-2	2	-1.66667	-1.66667	-0.333333	-2	0	2	2	-2	-2	0	0
3	-2	0.5	5.5	1	-2	-1	-1	-1	-2	-2	0	0	-2	-4	-2	2
4	-2.5	-1	0.5	-0.5	1.66667	2	1	-0.666667	-2	0	0	2	-2	0	0	2
5	-0.5	1.5	-3	1	-1.66667	0	-0.333333	-2.66667	-2	-4	2	0	-2	-2	0	0
6	0	-2	-0.5	-1.5	-3	-1	-1	-1	-4	-6	2	-2	-2	-6	-2	-2
7	-1	0	-1	0.5	0.333333	-2.33333	1.66667	-0.333333	-2	-2	0	-2	-4	-2	2	-2
8	0.5	0.5	-3.5	2	-1	-1	-1	-1	0	-2	-4	0	0	0	-4	-2
9	1	2.5	-3.5	-0.5	2	-0.333333	0	0.666667	-2	0	0	2	-2	-2	-2	0
10	1.5	-0.5	-4	-1	-1	-1	-1	-3	0	-2	2	0	0	-2	0	0
11	1.5	-2	-3	0	-1	-1	-1	-1	0	0	-2	-2	0	-2	0	-4
12	-0.5	-3.5	-0.5	2	0.666667	0.666667	1.33333	1	-4	-4	0	2	-6	-8	-2	-4
13	-2	-0.5	0	-2	0.333333	-1	-0.666667	-1.66667	0	0	0	6	-2	-2	-2	4
14	1.5	-4.5	-2.5	-0.5	-1.66667	-1	-1	-1	0	0	2	4	-2	0	-2	0
15	0.5	0	-4	1.5	1.33333	0.333333	0.666667	1	-4	0	2	0	-2	-4	-4	0
16	-2	-2	-2	5.5	-1	-1	-1	-1	0	-2	0	0	-2	-2	0	-2
17	3.5	-4.5	3.5	-1	2.33333	2.33333	2.66667	2.66667	0	0	6	4	0	-2	4	2
18	1	-3	-1	0	-0.666667	-0.666667	-1	-1	0	-2	2	0	-2	-4	0	0
19	0	-2	0	-10	-0.666667	-1.66667	-1.33333	-0.666667	2	0	-2	2	-2	-2	-2	0
20	2	-4	0.5	-1.5	1.33333	-1	0	-1.33333	-2	-2	-2	0	-2	-2	0	-2
21	2	2.5	-9	3	2.33333	1.33333	1.33333	2	-2	0	-2	4	-2	0	4	4
22	-1.3	0	-6	2	2	0.333333	0.333333	1	-4	-6	0	0	-4	-4	0	0
23	-3.5	-1	-3.5	0	0	-0.666667	-0.666667	-0.666667	-2	-4	2	-2	-4	-4	0	-4
24	1	1	2	-1.5	0	-1	1.33333	-2.33333	0	2	0	2	-2	0	0	2
25	-12	1.5	2	2.5	1.66667	0	0.333333	1.66667	0	-4	0	0	-4	-6	0	0
26	0.5	0	2	0.5	1.33333	1.66667	1	1.33333	-4	-2	0	2	-2	-4	0	0
27	-3	-2.5	-2	-0.5	0.333333	0	-0.666667	0	-2	-4	4	-2	-4	-8	2	-2
28	1	0	5.5	0.5	0	0	-1	-0.666667	0	-4	2	2	-4	-2	0	2
29	-1.5	-1	0.5	1.5	-1.33333	-1.33333	-1.33333	0.333333	-6	-6	0	0	-6	-8	-2	0
30	0	-0.5	-1	-3.5	1	0.333333	-0.333333	0.333333	0	-2	2	2	-2	-2	0	0
31	1.5	-3	-0.5	1.5	-0.333333	-2	-0.333333	1	-2	-6	2	4	-4	-4	-2	0
32	1	1.5	0.5	0	0.666667	0.333333	1.66667	1	0	-2	0	0	0	-4	-2	-4
33	-7.5	2.5	-0.5	0	-1	-3	-2.33333	-1	-4	0	2	4	-2	-4	2	0
